# Supplementary material for: Profiling disease burden and Borrelia seroprevalence in Canadians with complex and chronic illness
Source: PLoS One. 2023 Nov 8;18(11):e0291382. doi: 10.1371/journal.pone.0291382 (PMC10631674; doi:10.1371/journal.pone.0291382)
Supplement: S1 File — (XLSX) [file pone.0291382.s002.xlsx]

## Sheet: Sheet1
Treated for Lyme	HMQ 44 - tick bite, no rash	HMQ 45 - tick bite with rash	HMQ 53 - positive Lyme test	HMQ Score	SF-36 Physical functioning	SF-36 Role limitation due to physical health	SF-36 Role limitation due to emotional problems	SF-36 Energy/fatigue	SF-36 Emotional well-being	SF-36 Social functioning	SF-36 Pain	SF-36 General health	SF-36 Health change	SF36 PCSc T-Score	SF36 MCSc T-Score	FIQR Sum of Scores of Functions Domain	FIQR Sum of Scores of Overall Domain	FIQR Sum of Scores of Symptoms Domain	Total FIQR score	Comorbidities per participant	Illness Category	IgM Serum ELISA	IgM Serum Western blot	IgM Serum CDC TT	IgG Serum ELISA	IgG Serum Western Blot	IgG Serum CDC TT
no	no	no	no	83	80	0	100	55	92	87.5	45	20	50	31.4127	48.242	9	7	33	26.5	1	Other Illness	Negative	Negative	Negative	Positive	Positive	Positive
no	no	no	no	56	20	0	0	10	68	50	10	25	0	16.6685	26.8149	58	13	58	61.3333	2	Presumptive Lyme	Negative	Negative	Negative	Positive	Positive	Positive
no	no	no	no	21	66.6667	25	100	55	96	87.5	100	80	75	44.6149	53.8626	33	0	8	15	2	Other Illness	Negative	Negative	Negative	Negative	Positive	Negative
no	no	no	no	26	100	100	100	80	80	100	57.5	55	50	50.6901	53.3069	0	0	31	15.5	5	Lyme-like Illness	Positive	Negative	Negative	Negative	Positive	Negative
	no	no	no	8	100	100	100	90	100	100	100	85	50	58.66	61.9272	0	0	3	1.5	0	Healthy	Negative	Negative	Negative	Negative	Negative	Negative
no	no	no	no	37	60	0	100	70	84	75	45	60	100	34.4782	50.4046	17	7	41	33.1667	2	Other Illness	Negative	Negative	Negative	Positive	Negative	Negative
no	no	no	no	52	15	0	0	20	52	12.5	10	5	25	12.8613	21.0344	53	15	68	66.6667	1	Other Illness	Negative	Negative	Negative	Negative	Positive	Negative
no	yes	no	no	28	40	100	100	45	92	100	57.5	35	25	39.6672	49.8832	13	0	26	17.3333	3	Presumptive Lyme	Negative	Positive	Negative	Negative	Positive	Negative
no	no	no	no	11	90	50	66.6667	60	64	75	45	55	75	40.9364	41.9846	1	5	25	17.8333	2	Other Illness	Negative	Negative	Negative	Negative	Negative	Negative
no	no	no	no	23	70	100	100	50	84	87.5	67.5	60	50	46.3156	49.2612	4	4	22	16.3333	2	Other Illness	Negative	Positive	Negative	Positive	Negative	Negative
no	no	no	no	61	25	0	100	20	52	50	32.5	25	25	21.4009	31.4164	33	14	63	56.5	3	Lyme-like Illness	Negative	Negative	Negative	Negative	Negative	Negative
no	no	yes	no	77	40	25	33.3333	40	60	75	45	65	50	33.0505	36.5834	14	6	41	31.1667	5	Presumptive Lyme	Negative	Negative	Negative	Positive	Negative	Negative
no	no	yes	no	61	70	0	100	60	92	62.5	55	50	25	33.7747	49.2487	11	5	25	21.1667	1	Presumptive Lyme	Negative	Negative	Negative	Negative	Negative	Negative
no	yes	yes	no	80	55	0	0	40	48	50	22.5	25	25	23.9774	26.9405	37	10	58	51.3333	2	Presumptive Lyme	Negative	Positive	Negative	Negative	Negative	Negative
no	no	no	no	23	75	25	100	50	76	75	57.5	60	50	38.275	45.6457	2	9	28	23.6667	2	Other Illness	Negative	Positive	Negative	Negative	Negative	Negative
	no	no	no	15	90	75	100	75	96	100	90	75	50	52.1908	57.7308	1	0	4	2.33333	0	Healthy	Negative	Negative	Negative	Negative	Negative	Negative
yes	no	no	yes	59	50	50	0	15	28	50	45	25	25	28.9826	19.2307	22	17	54	51.3333	1	Presumptive Lyme	Negative	Negative	Negative	Negative	Negative	Negative
yes	no	yes	yes	99	40	0	33.3333	5	40	50	32.5	35	100	22.5519	22.4635	50	15	55	59.1667	3	Presumptive Lyme	Equivocal	Negative	Negative	Negative	Positive	Negative
no	no	no	no	81	50	0	33.3333	5	20	12.5	22.5	50	0	22.5556	15.8103	39	12	45.5556	47.7778	1	Lyme-like Illness	Negative	Negative	Negative	Negative	Negative	Negative
yes	yes	yes	yes	70	70	0	33.3333	40	76	62.5	55	50	75	32.0131	38.1603	16	6	32	27.3333	1	Presumptive Lyme	Negative	Positive	Negative	Negative	Negative	Negative
no	yes	no	no	96	10	0	0	25	84	62.5	45	25	50	20.6326	34.4843	63	17	68	72	3	Presumptive Lyme	Negative	Negative	Negative	Negative	Negative	Negative
no	no	yes	yes	62	5	0	0	5	28	0	20	15	25	12.684	13.0826	61	20	74	77.3333	4	Presumptive Lyme		Positive	Negative	Positive	Positive	Positive
yes	no	yes	yes	30	95	100	100	95	100	100	70	65	50	53.2613	61.1311	0	0	8	4	1	Presumptive Lyme	Positive	Negative	Negative	Equivocal	Negative	Negative
	no	no	no	114	0	0	100	75	20	0	32.5	0	25	17.8979	28.2594	76	18	69	77.8333	1	Lyme-like Illness	Negative	Negative	Negative	Negative	Negative	Negative
	no	no	no	47	100	100	100	75	76	87.5	57.5	75	100	51.9729	51.8324	15	0	12	11	0	Healthy	Negative	Positive	Negative	Positive	Negative	Negative
no	no	no	yes	21	75	100	100	55	92	100	90	35	50	47.1394	51.7095	10	0	14	10.3333	1	Presumptive Lyme	Negative	Negative	Negative	Negative	Negative	Negative
no	yes	yes	no	83	75	0	33.3333	20	60	62.5	12.5	45	50	26.5674	30.2063	0	4	39	23.5	4	Presumptive Lyme	Negative	Positive	Negative	Negative	Negative	Negative
yes	no	no	yes	80	45	0	0	0	36	25	45	30	75	21.7499	16.7571	39	9	63	53.5	3	Presumptive Lyme	Equivocal	Positive	Positive	Negative	Negative	Negative
no	yes	no	yes	40	100	100	100	80	80	100	90	70	50	55.635	54.7196	0	2	8	6	4	Presumptive Lyme	Negative	Negative	Negative	Negative	Negative	Negative
	no	no	yes	11	40	75	0	55	36	37.5	55	40	100	35.0495	27.9686	9	2	4	7	1	Presumptive Lyme	Negative	Negative	Negative	Negative	Negative	Negative
no	no	no	no	9	90	100	100	50	76	100	90	50	50	50.2869	47.9413	0	0	21	10.5	0	Healthy	Negative	Negative	Negative	Negative	Negative	Negative
no	no	no	no	10	95	100	66.6667	60	72	100	90	70	50	53.532	47.6143	0	0	7	3.5	0	Healthy	Negative	Negative	Negative	Equivocal	Negative	Negative
no	yes	no	no	9	100	100	100	65	96	100	100	100	50	58.6278	57.8319	0	0	23	11.5	0	Healthy	Negative	Negative	Negative	Positive	Negative	Negative
no	no	no	no	2	100	100	100	50	80	100	100	50	50	52.2085	48.9302	0	0	0	0	0	Healthy	Negative	Negative	Negative	Negative	Positive	Negative
no	no	no	no	118	55	0	0	10	16	12.5	32.5	20	25	20.7898	12.0268	39	15	87	71.5	2	Lyme-like Illness	Negative	Negative	Negative	Negative	Negative	Negative
no	yes	no	no	51	40	0	100	10	72	75	45	45	0	26.6853	37.3454	47	10	59	55.1667	4	Presumptive Lyme	Negative	Negative	Negative	Negative	Negative	Negative
yes	no	no	yes	89	35	0	0	30	56	50	22.5	45	50	23.3582	28.4894	46	8	65	55.8333	2	Presumptive Lyme	Positive	Negative	Negative	Negative	Negative	Negative
no	yes	no	yes	65	35	0	66.6667	25	56	37.5	32.5	35	25	22.8036	30.615	46	15	51	55.8333	2	Presumptive Lyme	Positive	Positive	Positive	Positive	Positive	Positive
no	no	no	no	53	15	0	100	20	44	37.5	32.5	30	25	20.4283	29.0849	45	18	58	62	3	Lyme-like Illness	Negative	Positive	Negative	Negative	Negative	Negative
	no	no	no	36	75	50	100	35	88	75	45	80	50	40.3006	47.1125	23	3	35	28.1667	0	Lyme-like Illness	Negative	Negative	Negative	Negative	Negative	Negative
no	no	no	no	117	25	0	0	0	12	12.5	0	0	0	11.6362	8.1055	23	14	62	52.6667	2	Lyme-like Illness	Negative	Negative	Negative	Positive	Positive	Positive
no	no	no	no	63	90	50	66.6667	25	64	75	45	30	100	35.5838	34.9333	20	3	55	37.1667	5	Lyme-like Illness	Negative	Positive	Negative	Negative	Negative	Negative
no	yes	yes	no	142	35	0	0	10	24	12.5	0	25	0	15.948	13.7741	71	20	83	85.1667	5	Presumptive Lyme	Negative	Positive	Negative	Negative	Negative	Negative
	no	no	no	35	30	0	0	40	44	50	80	25	25	27.3058	27.2755	54	11	58	58	1	Lyme-like Illness	Negative	Negative	Negative	Negative	Negative	Negative
no	yes	no	no	71	25	0	0	50	56	25	0	25	25	17.9038	28.5227	73	19	62	74.3333	4	Presumptive Lyme	Negative	Negative	Negative	Equivocal	Negative	Negative
no	no	no	yes	44	90	0	100	65	84	87.5	100	40	100	41.0517	50.0095	4	2	16	11.3333	2	Presumptive Lyme	Negative	Negative	Negative	Negative	Negative	Negative
	no	no	no	68	95	100	33.3333	40	56	50	77.5	40	50	44.6682	33.1812	3	0	66	34	1	Lyme-like Illness	Negative	Negative	Negative	Negative	Negative	Negative
no	no	no	yes	54	20	0	0	15	76	50	32.5	35	50	20.2527	30.4068	33	18	58	58	4	Presumptive Lyme	Negative	Negative	Negative	Negative	Negative	Negative
no	no	no	no	74	70	0	33.3333	10	44	50	45	40	50	27.6495	24.3839	16	3	63	39.8333	3	Lyme-like Illness	Positive	Negative	Negative	Negative	Negative	Negative
no	no	no	no	8	90	100	100	70	76	100	90	65	25	53.4263	52.011	0	0	33	16.5	0	Healthy	Negative	Negative	Negative	Negative	Positive	Negative
no	no	no	no	52	35	0	33.3333	20	60	62.5	22.5	45	25	23.5674	30.7802	40	9	47	45.8333	2	Lyme-like Illness	Positive	Positive	Positive	Negative	Negative	Negative
no	no	no	no	83	20	25	100	35	80	75	22.5	35	25	25.2883	42.6729	54	16	59	63.5	2	Lyme-like Illness	Negative	Negative	Negative	Negative	Positive	Negative
no	yes	yes	no	75	65	0	0	25	36	37.5	22.5	45	50	25.6948	21.9248	42	9	79	62.5	4	Presumptive Lyme	Negative	Negative	Negative	Negative	Negative	Negative
no	no	no	yes	55	90	0	0	30	64	75	55	55	25	34.4701	32.6673	9	17	26	33	4	Presumptive Lyme	Negative	Negative	Negative	Negative	Negative	Negative
no	no	yes	no	102	40	0	0	0	32	25	22.5	20	50	17.9483	14.9358	29	18	75	65.1667	4	Presumptive Lyme	Negative	Positive	Negative	Positive	Positive	Positive
no	no	yes	no	105	35	0	0	5	25	50	45	15	50	21.0206	16.0665	47	14	87	73.1667	5	Presumptive Lyme	Negative	Negative	Negative	Negative	Negative	Negative
no	no	no	no	41	85	25	100	70	80	100	57.5	70	75	43.1598	52.0156	22.5	7	40	34.5	1	Lyme-like Illness	Negative	Negative	Negative	Positive	Negative	Negative
no	no	no	no	65	5	0	100	5	60	25	10	10	25	12.8269	28.0233	84	17	67	78.5	4	Lyme-like Illness	Negative	Negative	Negative	Negative	Negative	Negative
no	yes	no	no	85	60	25	100	5	60	62.5	45	0	50	25.1146	30.3945	23	6	60	43.6667	3	Lyme-like Illness	Negative	Negative	Negative	Negative	Negative	Negative
no	no	no	no	47	55	0	100	40	80	87.5	42.5	85	75	35.1593	46.9591	18	8	37	32.5	2	Other Illness	Negative	Negative	Negative	Negative	Negative	Negative
no	yes	yes	yes	86	30	0	0	0	0	12.5	12.5	20	25	15.8813	6.65774	35	20	85	74.1667	5	Presumptive Lyme	Negative	Negative	Negative	Negative	Negative	Negative
no	no	no	no	15	72.2222	25	0	25	68	100	67.5	95	50	41.7458	37.4254	15	1	43	27.5	1	Other Illness	Positive	Negative	Negative	Positive	Negative	Negative
no	no	no	no	52	15	0	0	15	68	37.5	77.5	40	0	24.2801	28.808	24	19	36	45	1	Lyme-like Illness	Positive	Negative	Negative	Positive	Negative	Negative
no	yes	no	no	104	40	0	0	20	32	0	10	5	25	15.059	15.3254	44	19	81	74.1667	1	Lyme-like Illness	Positive	Negative	Negative	Equivocal	Negative	Negative
yes	yes	yes	no	80	55	0	0	10	52	25	45	40	25	24.2883	22.4933	27	18	72	63	2	Presumptive Lyme	Negative	Negative	Negative	Negative	Negative	Negative
no	no	no	no	71	25	0	0	20	36	50	10	35	25	19.6482	21.6207	55	17	85	77.8333	1	Lyme-like Illness	Negative	Negative	Negative	Negative	Negative	Negative
no	yes	yes	no	103	35	0	0	5	36	12.5	22.5	15	25	16.4716	15.54	48	18	70	69	2	Presumptive Lyme	Positive	Negative	Negative	Negative	Negative	Negative
no	yes	yes	yes	137	0	0	0	20	20	0	55	5	0	15.7943	13.763	81	15	84	84	3	Presumptive Lyme	Positive	Negative	Negative	Positive	Positive	Positive
no	no	no	no	25	70	0	66.6667	60	88	100	32.5	70	25	35.6309	49.6208	0	5	14	12	2	Other Illness	Negative	Negative	Negative	Positive	Negative	Negative
no	no	no	no	46	25	0	0	50	32	12.5	57.5	45	75	25.6899	24.2786	31	12	58	51.3333	2	Other Illness	Negative	Negative	Negative	Positive	Negative	Negative
yes	yes	no	no	105	35	0	66.6667	5	72	50	22.5	20	75	19.0449	30.9154	40	20	65	65.8333	2	Presumptive Lyme	Negative	Negative	Negative	Positive	Positive	Positive
no	no	no	no	91	30	0	0	0	64	37.5	22.5	20	0	17.0153	23.2398	53	14	70	66.6667	1	Lyme-like Illness	Negative	Negative	Negative	Positive	Negative	Negative
no	no	no	no	29	50	0	33.3333	25	64	62.5	45	45	25	27.6001	32.7421	18	15	50	46	1	Lyme-like Illness	Positive	Negative	Negative	Negative	Negative	Negative
no	no	no	no	85	10	0	33.3333	0	56	25	22.5	15	25	14.2282	22.5465	51	13	77	68.5	1	Lyme-like Illness	Negative	Negative	Negative	Negative	Negative	Negative
no	no	no	no	25	30	25	33.3333	30	65	37.5	45	75	25	30.2769	34.1295	67.5	6	#N/A	#N/A	2	Other Illness	Positive	Positive	Positive	Positive	Negative	Negative
no	no	no	no	52	40	75	66.6667	25	56	100	45	40	50	35.5938	36.1618	17	8	64	45.6667	3	Lyme-like Illness	Positive	Negative	Negative	Positive	Negative	Negative
yes	yes	yes	yes	14	100	100	100	80	92	100	90	75	50	55.9647	57.7472	0	0	6	3	3	Presumptive Lyme	Positive	Negative	Negative	Positive	Positive	Positive
no	no	no	no	78	10	0	66.6667	0	56	50	45	15	50	18.1826	26.8085	64	15	68	70.3333	3	Lyme-like Illness	Negative	Negative	Negative	Positive	Positive	Positive
no	no	no	no	35	35	75	33.3333	30	76	75	45	50	50	34.4883	38.2868	25	7	37	33.8333	1	Lyme-like Illness	Negative	Positive	Negative	Negative	Negative	Negative
no	no	yes	no	31	85	100	33.3333	30	32	50	77.5	50	50	44.5465	26.7449	1	4	32	20.3333	3	Presumptive Lyme	Equivocal	Positive	Positive	Negative	Negative	Negative
no	no	no	no	53	35	0	0	40	80	62.5	57.5	35	50	26.6743	36.5183	52	8	63	56.8333	4	Lyme-like Illness	Positive	Negative	Negative	Positive	Negative	Negative
no	no	no	yes	81	70	50	33.3333	20	72	50	77.5	40	100	35.7414	33.4173	32	10	64	52.6667	2	Presumptive Lyme	Positive	Positive	Positive	Positive	Negative	Negative
no	no	no	no	99	75	50	0	25	44	62.5	45	10	75	30.8907	24.2883	17	12	60	47.6667	3	Lyme-like Illness	Positive	Negative	Negative	Negative	Negative	Negative
no	no	yes	yes	126	55	0	0	10	32	25	22.5	15	50	19.6056	16.1144	15	16	86	64	4	Presumptive Lyme	Positive	Negative	Negative	Negative	Negative	Negative
no	no	no	no	28	61.1111	100	100	66.6667	64	75	90	45	75	46.8832	46.1201	11	5	20	18.6667	0	Other Illness	Negative	Negative	Negative	Negative	Negative	Negative
yes	no	no	yes	45	100	100	100	65	80	87.5	67.5	75	50	52.1722	51.3103	0	0	31	15.5	6	Presumptive Lyme	Positive	Negative	Negative	Positive	Negative	Negative
no	yes	no	no	14	90	100	100	75	56	100	90	65	50	54.1796	48.2414	0	0	8	4	0	Healthy	Negative	Negative	Negative	Positive	Negative	Negative
no	no	no	no	95	70	0	0	30	60	50	45	20	75	26.2049	28.0333	6	12	47	37.5	2	Lyme-like Illness	Negative	Negative	Negative	Positive	Negative	Negative
no	no	no	no	37	35	50	100	50	72	87.5	67.5	30	75	34.9924	44.7194	13	6	35	27.8333	3	Lyme-like Illness	Positive	Negative	Negative	Positive	Negative	Negative
no	no	yes	yes	84	70	0	100	45	72	50	22.5	55	25	29.7041	41.0903	0	0	27	13.5	5	Presumptive Lyme	Negative	Negative	Negative	Positive	Negative	Negative
no	no	yes	yes	69	45	100	100	45	52	50	100	20	25	40.7288	37.0392	48	10	53	52.5	5	Presumptive Lyme	Negative	Negative	Negative	Positive	Positive	Positive
no	no	no	no	31	65	0	66.6667	0	88	62.5	45	35	50	26.0095	35.5926	23	5	54	39.6667	3	Lyme-like Illness	Negative	Negative	Negative	Positive	Negative	Negative
no	no	yes	yes	23	100	100	100	50	88	100	90	65	100	52.7465	51.4338	0	1	14	8	3	Presumptive Lyme	Positive	Positive	Positive	Positive	Negative	Negative
no	no	no	no	83	35	0	0	25	28	25	22.5	20	25	19.3323	18.0985	60	11	71	66.5	3	Lyme-like Illness	Negative	Negative	Negative	Negative	Negative	Negative
no	no	no	no	16	95	100	100	80	72	87.5	80	60	50	52.4675	51.3168	0	0	10	5	1	Lyme-like Illness	Positive	Negative	Negative	Positive	Negative	Negative
no	no	no	no	41	25	0	0	35	60	62.5	22.5	25	25	21.0754	30.0639	36	17	67	62.5	1	Lyme-like Illness	Positive	Negative	Negative	Positive	Positive	Positive
yes	no	no	no	91	0	0	33.3333	0	44	0	45	0	0	12.6297	17.6776	79	20	60	76.3333	5	Presumptive Lyme	Negative	Negative	Negative	Positive	Negative	Negative
no	no	no	no	90	65	0	0	35	48	25	32.5	10	0	22.5324	23.5937	32	18	69	63.1667	2	Lyme-like Illness	Negative	Positive	Negative	Positive	Negative	Negative
no	no	no	yes	96	90	50	33.3333	35	36	62.5	57.5	45	50	38.79	28.2172	17	10	66	48.6667	1	Presumptive Lyme	Positive	Positive	Positive	Positive	Negative	Negative
yes	yes	yes	yes	130	50	25	0	10	52	37.5	32.5	5	50	21.6123	21.4582	48	13	87	72.5	3	Presumptive Lyme	Negative	Negative	Negative	Positive	Negative	Negative
no	no	no	no	66	35	0	33.3333	40	52	0	0	30	0	17.7516	26.5144	28	20	70	64.3333	0	Other Illness	Positive	Negative	Negative	Negative	Negative	Negative
no	no	no	no	27	70	0	100	60	88	87.5	35	80	75	36.6319	51.4484	0	0	24.2857	12.1429	3	Lyme-like Illness	Negative	Negative	Negative	Positive	Negative	Negative
no	no	no	no	52	10	0	100	20	76	62.5	22.5	35	50	20.2547	38.3315	66	18	69	74.5	1	Other Illness	Negative	Negative	Negative	Negative	Negative	Negative
no	yes	no	no	63	70	0	33.3333	20	68	75	45	20	50	27.0301	32.123	29	8	76	55.6667	2	Presumptive Lyme	Negative	Negative	Negative	Negative	Negative	Negative
no	no	no	no	115	35	25	0	20	44	50	45	25	50	25.1957	23.6204	23	10	87	61.1667	4	Lyme-like Illness	Positive	Positive	Positive	Equivocal	Negative	Negative
no	no	yes	no	80	65	0	33.3333	40	56	75	45	50	75	31.5997	34.345	35	9	55	48.1667	2	Presumptive Lyme	Positive	Negative	Negative	Positive	Negative	Negative
no	no	no	no	62	25	0	0	45	56	50	22.5	30	25	21.7466	30.1586	63	15	65	68.5	2	Lyme-like Illness	Positive	Negative	Negative	Positive	Negative	Negative
no	no	no	no	64	35	0	100	20	76	0	67.5	25	100	22.6525	33.8799	12	11	50	40	2	Presumptive Lyme	Negative	Negative	Negative	Positive	Negative	Negative
no	yes	no	no	55	75	75	100	45	60	100	45	55	50	42.4702	42.8996	1	1	18	10.3333	4	Presumptive Lyme	Negative	Negative	Negative	Positive	Negative	Negative
no	yes	no	no	86	75	0	0	35	64	50	67.5	45	75	32.0624	31.5076	21	5	49	36.5	4	Lyme-like Illness	Positive	Positive	Positive	Positive	Positive	Positive
no	no	yes	no	85	65	25	100	55	80	75	57.5	25	75	33.6028	45.4888	20	9	43	37.1667	5	Presumptive Lyme	Negative	Negative	Negative	Negative	Negative	Negative
no	no	no	no	33	50	0	66.6667	50	88	50	32.5	45	50	27.3061	43.2619	36	16	40	48	2	Presumptive Lyme	Negative	Negative	Negative	Positive	Negative	Negative
no	no	no	no	82	40	0	66.6667	20	84	62.5	45	35	50	25.0323	38.1498	23	9	56	44.6667	2	Lyme-like Illness	Negative	Negative	Negative	Negative	Negative	Negative
no	no	no	no	82	25	50	33.3333	25	52	75	35	20	75	26.8736	29.9963	21.375	14	83	62.625	4	Lyme-like Illness	Positive	Negative	Negative	Positive	Negative	Negative
no	no	no	yes	78	70	25	100	35	72	87.5	67.5	25	75	34.5097	41.4443	10	6	47	32.8333	5	Presumptive Lyme	Positive	Negative	Negative	Positive	Negative	Negative
no	no	no	no	67	45	0	100	20	64	0	22.5	25	75	19.3878	30.2522	34	17	62	59.3333	2	Lyme-like Illness	Negative	Negative	Negative	Positive	Negative	Negative
no	no	no	no	53	0	0	100	30	84	12.5	22.5	20	0	15.3473	37.4898	52	10	34	44.3333	2	Lyme-like Illness	Positive	Negative	Negative	Positive	Positive	Positive
no	no	no	no	43	72.2222	0	100	20	88	25	90	55	50	33.1681	40.1067	14	8	34	29.6667	4	Lyme-like Illness	Positive	Negative	Negative	Positive	Negative	Negative
no	no	no	no	46	50	0	33.3333	0	32	62.5	45	45	75	26.422	21.394	30	13	59	52.5	2	Lyme-like Illness	Positive	Negative	Negative	Negative	Negative	Negative
yes	yes	no	yes	63	65	0	0	20	52	87.5	22.5	40	25	27.2327	28.0323	30	8	65	50.5	1	Presumptive Lyme	Negative	Positive	Negative	Equivocal	Negative	Negative
no	no	no	no	29	70	0	66.6667	55	76	75	67.5	50	50	35.3563	43.7812	5.625	2	33	20.375	2	Lyme-like Illness	Negative	Negative	Negative	Negative	Negative	Negative
no	no	no	no	101	0	0	0	45	60	62.5	0	35	50	18.1776	32.0986	75	18	76	81	4	Lyme-like Illness	Negative	Positive	Negative	Negative	Negative	Negative
no	yes	no	no	51	75	0	100	40	92	62.5	77.5	45	75	34.5153	46.0853	0	7	35	24.5	4	Presumptive Lyme	Negative	Positive	Negative	Negative	Positive	Negative
no	no	no	no	99	40	0	0	50	48	25	22.5	10	25	20.1158	26.0865	77	12	69	72.1667	3	Lyme-like Illness	Negative	Negative	Negative	Negative	Negative	Negative
no	no	no	no	44	65	100	66.6667	50	72	87.5	67.5	25	50	41.7806	42.4856	21	4	35	28.5	5	Lyme-like Illness	Positive	Negative	Negative	Negative	Positive	Negative
no	no	no	no	63	50	0	0	10	44	37.5	45	30	25	23.5097	21.0321	22	12	64	51.3333	3	Lyme-like Illness	Negative	Negative	Negative	Negative	Negative	Negative
no	no	no	no	107	20	0	0	20	56	37.5	10	5	50	14.6717	23.6672	47	16	86	74.6667	4	Lyme-like Illness	Negative	Negative	Negative	Negative	Negative	Negative
no	no	no	no	44	30	0	100	25	76	100	57.5	35	25	28.1991	42.1972	13	1	46	28.3333	6	Lyme-like Illness	Negative	Negative	Negative	Positive	Negative	Negative
no	no	no	no	31	95	100	33.3333	30	60	75	80	55	75	47.2014	35.1437	0	0	43	21.5	1	Other Illness	Equivocal	Negative	Negative	Equivocal	Negative	Negative
no	no	no	no	44	10	0	0	10	52	12.5	32.5	20	0	15.584	20.7121	69	18	72	77	2	Lyme-like Illness	Positive	Negative	Negative	Negative	Negative	Negative
no	no	no	no	87	30	0	100	10	76	50	32.5	15	25	19.5781	34.6805	25	17	56	53.3333	3	Lyme-like Illness	Equivocal	Negative	Negative	Negative	Negative	Negative
no	no	no	no	66	20	0	0	30	44	75	32.5	0	25	19.3976	25.2935	53	19	89	81.1667	3	Lyme-like Illness	Negative	Negative	Negative	Negative	Positive	Negative
no	no	no	no	79	45	0	33.3333	0	84	50	22.5	55	0	23.0879	32.6293	41	10	61	54.1667	3	Other Illness	Negative	Positive	Negative	Positive	Positive	Positive
no	no	yes	no	103	30	0	0	10	72	25	10	30	50	16.7662	26.1448	54	8	71	61.5	3	Presumptive Lyme	Negative	Negative	Negative	Negative	Negative	Negative
no	no	no	no	44	50	50	100	65	84	87.5	45	75	75	40.1751	51.8822	5	2	27	17.1667	3	Lyme-like Illness	Negative	Negative	Negative	Negative	Negative	Negative
no	no	no	no	52	5	0	100	15	60	62.5	45	35	25	21.9573	34.3071	60	10	77	68.5	3	Lyme-like Illness	Negative	Negative	Negative	Negative	Negative	Negative
yes	no	yes	yes	78	40	0	100	20	92	62.5	45	75	100	29.7107	44.3428	28	0	49	33.8333	2	Presumptive Lyme	Negative	Negative	Negative	Negative	Negative	Negative
no	no	no	no	15	75	100	66.6667	70	72	100	90	80	50	53.3842	49.9903	1	0	21	10.8333	3	Lyme-like Illness	Negative	Negative	Negative	Negative	Negative	Negative
no	yes	yes	no	122	30	0	0	0	32	12.5	22.5	10	0	15.124	13.5869	49	17	81	73.8333	4	Presumptive Lyme	Negative	Negative	Negative	Negative	Negative	Negative
no	no	no	no	34	25	50	100	70	92	75	57.5	50	75	35.6101	52.6889	25	3	34	28.3333	3	Lyme-like Illness	Negative	Negative	Negative	Negative	Negative	Negative
no	no	no	no	52	0	0	100	20	88	0	22.5	5	25	12.1573	35.0624	74	14	38	57.6667	5	Lyme-like Illness	Negative	Negative	Negative	Negative	Negative	Negative
no	no	no	no	36	80	100	66.6667	45	80	75	80	55	75	46.708	44.3886	13	0	36	22.3333	2	Lyme-like Illness	Positive	Positive	Positive	Negative	Negative	Negative
no	no	no	no	96	25	0	0	20	32	25	0	35	50	17.3377	18.7641	43	10	82	65.3333	2	Lyme-like Illness	Negative	Negative	Negative	Positive	Positive	Positive
no	no	no	no	32	50	25	100	30	84	75	45	40	50	30.6638	43.1562	13	4	33	24.8333	3	Lyme-like Illness	Negative	Negative	Negative	Positive	Positive	Positive
no	yes	no	no	103	55	0	100	10	85	62.5	22.5	30	25	23.291	38.0467	45	14	69	63.5	3	Lyme-like Illness	Positive	Negative	Negative	Equivocal	Negative	Negative
no	no	no	no	15	45	50	100	30	84	87.5	100	60	75	40.9524	46.4024	25	4	29	26.8333	4	Lyme-like Illness	Positive	Positive	Positive	Negative	Negative	Negative
yes	yes	no	no	59	65	0	100	55	92	75	22.5	25	25	27.5332	47.3993	8	9	54	38.6667	3	Presumptive Lyme	Positive	Positive	Positive	Negative	Positive	Negative
no	no	no	no	16	0	0	100	30	96	75	100	50	25	29.7241	47.6968	80	6	32	48.6667	3	Lyme-like Illness	Negative	Negative	Negative	Negative	Negative	Negative
no	no	no	no	91	50	0	100	20	68	62.5	45	20	25	24.9666	35.6452	46	15	77	68.8333	3	Lyme-like Illness	Positive	Negative	Negative	Negative	Negative	Negative
no	no	no	no	16	0	100	100	75	92	100	100	85	50	47.7336	58.6805	76	9	4.44444	36.5556	3	Lyme-like Illness	Negative	Negative	Negative	Positive	Negative	Negative
no	yes	no	no	66	50	0	0	30	60	75	45	40	25	27.8537	31.1309	11	5	35	26.1667	4	Lyme-like Illness	Negative	Positive	Negative	Negative	Negative	Negative
no	no	no	no	68	45	0	0	10	36	25	32.5	30	75	21.2221	18.1508	34	14	71	60.8333	2	Lyme-like Illness	Negative	Negative	Negative	Positive	Negative	Negative
no	no	no	no	29	40	0	0	35	96	75	77.5	85	50	34.8436	43.3794	50	14	39	50.1667	3	Lyme-like Illness	Negative	Negative	Negative	Positive	Negative	Negative
no	no	no	no	76	30	0	33.3333	10	76	12.5	32.5	20	25	17.4288	28.1053	56	18	45	59.1667	3	Lyme-like Illness	Equivocal	Positive	Positive	Negative	Negative	Negative
no	no	no	no	70	5	0	0	50	56	50	12.5	0	50	15.7179	29.2953	74.25	20	82	85.75	3	Lyme-like Illness	Negative	Negative	Negative	Negative	Negative	Negative
no	no	no	no	102	20	0	0	0	36	0	0	10	25	11.1011	13.3268	69	20	73	79.5	4	Presumptive Lyme	Negative	Positive	Negative	Positive	Negative	Negative
yes	no	yes	no	109	5	0	100	0	68	25	22.5	0	0	12.4289	28.7002	79	15	80	81.3333	6	Presumptive Lyme	Negative	Negative	Negative	Negative	Negative	Negative
